# Supplementary material for: Predicting activatory and inhibitory drug–target interactions based on structural compound representations and genetically perturbed transcriptomes
Source: PLoS One. 2023 Apr 12;18(4):e0282042. doi: 10.1371/journal.pone.0282042 (PMC10096289; doi:10.1371/journal.pone.0282042)
Supplement: S1 Table — (XLSX) [file pone.0282042.s001.xlsx]

## Sheet: Supplementary Table S1
S1 Table. Distribution of targets whose genetically perturbed transcriptome was measured by cell line
Cell line	Down regulation	Overexpression
A375	577	76
A549	563	63
ASC	79
HA1E	587	69
HCC515	386	69
HEK293T	4	23
HEKTE	115
HEPG2	550	69
HT29	552	69
MCF7	592	69
NCIH716	0
NPC	103
PC3	618	76
SHSY5Y	29
SKL	27
SW480	82
VCAP	622	61
total	702	87
