# Supplementary material for: Predicting activatory and inhibitory drug–target interactions based on structural compound representations and genetically perturbed transcriptomes
Source: PLoS One. 2023 Apr 12;18(4):e0282042. doi: 10.1371/journal.pone.0282042 (PMC10096289; doi:10.1371/journal.pone.0282042)
Supplement: S3 Table — (XLSX) [file pone.0282042.s003.xlsx]

## Sheet: Supplementary Table S3
S3 Table. Performance comparison between joint learning and AI-DTI
			Activatory DTIs		Inhibitory DTIs
			AUROC	AUPR	AUROC	AUPR
Joint learning	Hyperparameters	λs =0, λr =0	*		0.483	0.021
(Cell-averaging operations#)		λs =0, λr =1			0.646	0.098
		λs =1, λr =0			0.629	0.091
		λs =1, λr =1			0.651	0.11
AI-DTI	Classifier models	Logit	*		0.79	0.153
		RF			0.752	0.094
		MLP			0.786	0.164
		CDF			0.765	0.162
# Cell-averaging operations were used because they can be used even if the types of cell lines whose signatures are measured after drug induction do not exactly match
* Performance cannot be measured because there no targets with enough DTIs (more than 5) in the constructed dataset.
