# Supplementary material for: Predicting activatory and inhibitory drug–target interactions based on structural compound representations and genetically perturbed transcriptomes
Source: PLoS One. 2023 Apr 12;18(4):e0282042. doi: 10.1371/journal.pone.0282042 (PMC10096289; doi:10.1371/journal.pone.0282042)
Supplement: S4 Table — (XLSX) [file pone.0282042.s004.xlsx]

## Sheet: Supplementary Table S4
S4 Table. Candidate FDA-approved drugs for COVID-19-related activatory targets
Peroxisome proliferator-activated receptor gamma (PPARG)			Peroxisome proliferator-activated receptor alpha (PPARA)			Nuclear receptor subfamily 1 group I member 2 (NR1I2)			Annexin A1 (ANXA1)			Glucocorticoid receptor (NR3C1)			Mu-type opioid receptor (OPRM1)			Delta-type opioid receptor (OPRD1)
DrugBank ID	Name	score	DrugBank ID	Name	score	DrugBank ID	Name	score	DrugBank ID	Name	score	DrugBank ID	Name	score	DrugBank ID	Name	score	DrugBank ID	Name	score
DB01132	Pioglitazone	0.987	DB01393	Bezafibrate	0.96425	DB04540	Cholesterol	0.886125	DB06781	Difluprednate	0.648125	DB00873	Loteprednol	0.98675	DB01551	Dihydrocodeine	0.955125	DB01551	Dihydrocodeine	0.980375
DB13931	Netarsudil	0.979875	DB00775	Tirofiban	0.96175	DB05990	Obeticholic acid	0.885125	DB00638	Inulin	0.408125	DB00959	Methylprednisolone	0.98325	DB00295	Morphine	0.953125	DB00327	Hydromorphone	0.97775
DB13783	Acemetacin	0.976375	DB06207	Silodosin	0.960875	DB01586	Ursodeoxycholic acid	0.885	DB00602	Ivermectin	0.40475	DB00547	Desoximetasone	0.98275	DB00844	Nalbuphine	0.949625	DB00295	Morphine	0.97725
DB09101	Elvitegravir	0.9755	DB00542	Benazepril	0.960375	DB06777	Chenodeoxycholic acid	0.885	DB05528	Mipomersen	0.400375	DB15566	Prednisolone acetate	0.981625	DB13956	Estradiol valerate	0.947875	DB00844	Nalbuphine	0.977125
DB00197	Troglitazone	0.9745	DB13783	Acemetacin	0.95875	DB03619	Deoxycholic acid	0.883125	DB09094	Podophyllin	0.39375	DB09015	Canrenoic acid	0.9815	DB01227	Levacetylmethadol	0.946125	DB00497	Oxycodone	0.977
DB11656	Rebamipide	0.971875	DB00604	Cisapride	0.957125	DB02659	Cholic Acid	0.873125	DB09372	Tannic acid	0.391125	DB08971	Fluocortolone	0.981375	DB00318	Codeine	0.945125	DB00704	Naltrexone	0.97575
DB00542	Benazepril	0.97075	DB12808	Trifarotene	0.956125	DB04348	Taurocholic acid	0.865125	DB06206	Sugammadex	0.38375	DB13158	Clobetasone	0.98125	DB00497	Oxycodone	0.9445	DB01192	Oxymorphone	0.975375
DB05676	Apremilast	0.97	DB00912	Repaglinide	0.954875	DB11622	Dehydrocholic acid	0.865	DB11332	Sinapultide	0.382	DB09378	Fluprednisolone	0.980875	DB00802	Alfentanil	0.94425	DB00956	Hydrocodone	0.97425
DB12808	Trifarotene	0.96975	DB11591	Bilastine	0.9545	DB14541	Hydrocortisone cypionate	0.857625	DB08823	Spinosad	0.38175	DB00860	Prednisolone	0.98075	DB00327	Hydromorphone	0.943625	DB00589	Lisuride	0.973
DB08976	Floctafenine	0.969	DB05316	Pimavanserin	0.953	DB01410	Ciclesonide	0.854	DB13928	Semaglutide	0.37575	DB12952	Methylprednisone	0.980625	DB00704	Naltrexone	0.943125	DB00921	Buprenorphine	0.973
