# Supplementary material for: Predicting activatory and inhibitory drug–target interactions based on structural compound representations and genetically perturbed transcriptomes
Source: PLoS One. 2023 Apr 12;18(4):e0282042. doi: 10.1371/journal.pone.0282042 (PMC10096289; doi:10.1371/journal.pone.0282042)
Supplement: S5 Table — (XLSX) [file pone.0282042.s005.xlsx]

## Sheet: Supplementary Table S5
S5 Table. Candidate FDA-approved drugs for COVID-19-related inhibitory targets
Tumor necrosis factor (TNF)			Glutathione S-transferase A2 (GSTA2)			Glutathione S-transferase Mu 1 (GSTM1)			Toll-like receptor 9 (TLR9)			Tubulin beta chain (TUBB)			Prostaglandin G/H synthase 2 (PTGS2)			Cystic fibrosis transmembrane conductance regulator (CFTR)			Glutamate receptor ionotropic, NMDA 2B (GRIN2B)			Glutamate receptor ionotropic, NMDA 1 (GRIN1)			G protein-activated inward rectifier potassium channel 1 (KCNJ3)			G protein-activated inward rectifier potassium channel 4 (KCNJ5)			G protein-activated inward rectifier potassium channel 2 (KCNJ6)			Histone deacetylase 1 (HDAC1)			Tyrosine-protein kinase JAK3 (JAK3)			Tyrosine-protein kinase JAK1 (JAK1)			Tyrosine-protein kinase JAK2 (JAK2)			Protein-tyrosine kinase 2-beta (PTK2B)
DrugBank ID	Name	score	DrugBank ID	Name	score	DrugBank ID	Name	score	DrugBank ID	Name	score	DrugBank ID	Name	score	DrugBank ID	Name	score	DrugBank ID	Name	score	DrugBank ID	Name	score	DrugBank ID	Name	score	DrugBank ID	Name	score	DrugBank ID	Name	score	DrugBank ID	Name	score	DrugBank ID	Name	score	DrugBank ID	Name	score	DrugBank ID	Name	score	DrugBank ID	Name	score	DrugBank ID	Name
DB01041	Thalidomide	0.8765	DB08938	Magaldrate	0.42425	DB06783	Prussian blue	0.4295	DB08938	Magaldrate	0.39125	DB01345	Potassium cation	0.5285	DB00712	Flurbiprofen	0.995	DB06783	Prussian blue	0.450625	DB00142	Glutamic acid	0.997625	DB00142	Glutamic acid	0.998625	DB08938	Magaldrate	0.42275	DB08938	Magaldrate	0.42275	DB08938	Magaldrate	0.42275	DB02546	Vorinostat	1	DB11952	Duvelisib	0.785625	DB08901	Ponatinib	0.617375	DB11952	Duvelisib	0.834375	DB14513	Magnesium
DB00480	Lenalidomide	0.865375	DB06783	Prussian blue	0.418625	DB08938	Magaldrate	0.42925	DB06783	Prussian blue	0.390125	DB00847	Cysteamine	0.527875	DB01009	Ketoprofen	0.994625	DB08938	Magaldrate	0.448	DB00128	Aspartic acid	0.982875	DB00128	Aspartic acid	0.992875	DB06783	Prussian blue	0.4145	DB06783	Prussian blue	0.4145	DB06783	Prussian blue	0.4145	DB06603	Panobinostat	0.999375	DB09054	Idelalisib	0.777875	DB15822	Pralsetinib	0.60825	DB15233	Avapritinib	0.8195	DB12965	Silver
DB08910	Pomalidomide	0.7935	DB13209	Bismuth subnitrate	0.395	DB03147	Flavin adenine dinucleotide	0.4245	DB13322	Hydrotalcite	0.341125	DB09325	Sodium fluoride	0.52775	DB09214	Dexketoprofen	0.994625	DB09165	Technetium Tc-99m pyrophosphate	0.43075	DB09477	Enalaprilat	0.98075	DB03929	D-Serine	0.9905	DB13322	Hydrotalcite	0.38775	DB13322	Hydrotalcite	0.38775	DB13322	Hydrotalcite	0.38775	DB13346	Bufexamac	0.998875	DB12941	Darolutamide	0.737875	DB12001	Abemaciclib	0.607625	DB09054	Idelalisib	0.80075	DB01345	Potassium cation
DB01599	Probucol	0.7315	DB14116	Silodrate	0.38	DB13209	Bismuth subnitrate	0.40375	DB01632	5-O-phosphono-alpha-D-ribofuranosyl diphosphate	0.323125	DB01378	Magnesium cation	0.52525	DB00784	Mefenamic acid	0.992	DB13209	Bismuth subnitrate	0.42875	DB01616	Alverine	0.968	DB06736	Aceclofenac	0.9865	DB13209	Bismuth subnitrate	0.381125	DB13209	Bismuth subnitrate	0.381125	DB13209	Bismuth subnitrate	0.381125	DB06819	Phenylbutyric acid	0.998375	DB08931	Riociguat	0.7315	DB14723	Larotrectinib	0.598625	DB00619	Imatinib	0.799375	DB01093	Dimethyl sulfoxide
DB02325	Isopropyl alcohol	0.707625	DB05260	Gallium nitrate	0.371125	DB13322	Hydrotalcite	0.396875	DB13209	Bismuth subnitrate	0.322375	DB09145	Water	0.524625	DB09355	Sulfabenzamide	0.991875	DB09418	Potassium perchlorate	0.426	DB01182	Propafenone	0.955875	DB09477	Enalaprilat	0.986	DB14116	Silodrate	0.37375	DB14116	Silodrate	0.37375	DB14116	Silodrate	0.37375	DB08981	Fenbufen	0.998125	DB06589	Pazopanib	0.727375	DB04868	Nilotinib	0.5985	DB08912	Dabrafenib	0.7985	DB14506	Lithium hydroxide
DB06772	Cabazitaxel	0.70425	DB14527	Chromic nitrate	0.371125	DB14506	Lithium hydroxide	0.395	DB09165	Technetium Tc-99m pyrophosphate	0.32025	DB13949	Ferric cation	0.522	DB00482	Celecoxib	0.991125	DB11348	Calcium Phosphate	0.42575	DB00991	Oxaprozin	0.95525	DB01616	Alverine	0.975	DB00431	Lindane	0.370125	DB00431	Lindane	0.370125	DB00431	Lindane	0.370125	DB04820	Nialamide	0.997375	DB11760	Talazoparib	0.715875	DB15233	Avapritinib	0.597375	DB11963	Dacomitinib	0.792	DB11153	Potassium hydroxide
DB01248	Docetaxel	0.701	DB03147	Flavin adenine dinucleotide	0.370125	DB09165	Technetium Tc-99m pyrophosphate	0.394875	DB11348	Calcium Phosphate	0.318125	DB01377	Magnesium oxide	0.521375	DB00500	Tolmetin	0.991125	DB14116	Silodrate	0.4245	DB13501	Bendazac	0.946125	DB00628	Clorazepic acid	0.965625	DB11348	Calcium Phosphate	0.368375	DB11348	Calcium Phosphate	0.368375	DB11348	Calcium Phosphate	0.368375	DB04953	Ezogabine	0.997375	DB06626	Axitinib	0.708125	DB15685	Selpercatinib	0.596	DB11652	Tucatinib	0.79075	DB13949	Ferric cation
DB01839	Propylene glycol	0.642875	DB09418	Potassium perchlorate	0.369875	DB09104	Magnesium hydroxide	0.392875	DB14116	Silodrate	0.3165	DB05382	Iodine	0.521125	DB00891	Sulfapyridine	0.991	DB00431	Lindane	0.422375	DB06736	Aceclofenac	0.94275	DB00260	Cycloserine	0.96425	DB09165	Technetium Tc-99m pyrophosphate	0.36825	DB09165	Technetium Tc-99m pyrophosphate	0.36825	DB09165	Technetium Tc-99m pyrophosphate	0.36825	DB05015	Belinostat	0.996	DB11652	Tucatinib	0.708	DB11942	Selinexor	0.595875	DB12978	Pexidartinib	0.78875	DB11072	Hydrogen fluoride
DB00898	Ethanol	0.64	DB09353	Octasulfur	0.365375	DB01093	Dimethyl sulfoxide	0.391	DB05273	Samarium (153Sm) lexidronam	0.31575	DB00761	Potassium chloride	0.519125	DB09216	Tolfenamic acid	0.99025	DB05260	Gallium nitrate	0.42025	DB00841	Dobutamine	0.94125	DB00586	Diclofenac	0.964	DB11171	Ferric sulfate	0.364	DB11171	Ferric sulfate	0.364	DB11171	Ferric sulfate	0.364	DB13286	Bumadizone	0.994625	DB08912	Dabrafenib	0.702625	DB12978	Pexidartinib	0.5905	DB12500	Fedratinib	0.783625	DB01593	Zinc
DB01229	Paclitaxel	0.63375	DB11171	Ferric sulfate	0.362625	DB01378	Magnesium cation	0.39075	DB09418	Potassium perchlorate	0.307	DB11151	Sodium hydroxide	0.51825	DB00533	Rofecoxib	0.989625	DB14527	Chromic nitrate	0.42025	DB00586	Diclofenac	0.940875	DB13501	Bendazac	0.961625	DB09418	Potassium perchlorate	0.36	DB09418	Potassium perchlorate	0.36	DB09418	Potassium perchlorate	0.36	DB00345	Aminohippuric acid	0.994	DB06414	Etravirine	0.69925	DB13874	Enasidenib	0.58825	DB12001	Abemaciclib	0.782875	DB15906	Acetylene
[truncated: 1 more columns]
